# Supplementary material for: De Novo Transcriptome Assembly and Annotation Elucidate the Response to Extreme Temperature Stress in the Intermediate Host Bulinus globosus of Schistosoma haematobium
Source: Int J Mol Sci. 2025 Jun 1;26(11):5326. doi: 10.3390/ijms26115326 (PMC12154099; doi:10.3390/ijms26115326)
Supplement: Supplementary file 1 [file ijms-26-05326-s001.zip]

Archive with 1 entries (1 files):
- ijms-3614767-supplementary.docx
